# Supplementary material for: Synthesis, Characterization, and Ecotoxicology Assessment of Zinc Oxide Nanoparticles by In Vivo Models
Source: Nanomaterials (Basel). 2024 Jan 24;14(3):255. doi: 10.3390/nano14030255 (PMC10857287; doi:10.3390/nano14030255)
Supplement: Supplementary file 1 [file nanomaterials-14-00255-s001.zip]

Archive with 1 entries (1 files):
- nanomaterials-2814049-supplementary.pdf
